# Supplementary material for: Withaferin A and Ovarian Cancer Antagonistically Regulate Skeletal Muscle Mass
Source: Front Cell Dev Biol. 2021 Feb 25;9:636498. doi: 10.3389/fcell.2021.636498 (PMC7947350; doi:10.3389/fcell.2021.636498)
Supplement: Supplementary file 4 [file Data_Sheet_2.xlsx]

## Sheet: 1A - Forelimb GS - Week 4
Tukey's multiple comparisons test	Mean Diff.	95.00% CI of diff.	Significant?	Summary	Adjusted P Value
Tumor-free:Vehicle Treated vs. Tumor-free:WFA 2 mg/kg	-0.003551	-0.006770 to -0.0003324	Yes	*	0.0226
Tumor-free:Vehicle Treated vs. Tumor-free:WFA 4 mg/kg	-0.005627	-0.008846 to -0.002408	Yes	****	<0.0001
Tumor-free:Vehicle Treated vs. Tumor-bearing:Vehicle Treated	0.0129	0.009683 to 0.01612	Yes	****	<0.0001
Tumor-free:Vehicle Treated vs. Tumor-bearing:WFA 2 mg/kg	0.001173	-0.002046 to 0.004392	No	ns	0.8885
Tumor-free:Vehicle Treated vs. Tumor-bearing:WFA 4 mg/kg	-0.001784	-0.005003 to 0.001435	No	ns	0.5783
Tumor-free:WFA 2 mg/kg vs. Tumor-free:WFA 4 mg/kg	-0.002075	-0.005294 to 0.001144	No	ns	0.4105
Tumor-free:WFA 2 mg/kg vs. Tumor-bearing:Vehicle Treated	0.01645	0.01323 to 0.01967	Yes	****	<0.0001
Tumor-free:WFA 2 mg/kg vs. Tumor-bearing:WFA 2 mg/kg	0.004725	0.001505 to 0.007944	Yes	***	0.0009
Tumor-free:WFA 2 mg/kg vs. Tumor-bearing:WFA 4 mg/kg	0.001768	-0.001451 to 0.004987	No	ns	0.5877
Tumor-free:WFA 4 mg/kg vs. Tumor-bearing:Vehicle Treated	0.01853	0.01531 to 0.02175	Yes	****	<0.0001
Tumor-free:WFA 4 mg/kg vs. Tumor-bearing:WFA 2 mg/kg	0.0068	0.003581 to 0.01002	Yes	****	<0.0001
Tumor-free:WFA 4 mg/kg vs. Tumor-bearing:WFA 4 mg/kg	0.003843	0.0006239 to 0.007062	Yes	*	0.0106
Tumor-bearing:Vehicle Treated vs. Tumor-bearing:WFA 2 mg/kg	-0.01173	-0.01495 to -0.008510	Yes	****	<0.0001
Tumor-bearing:Vehicle Treated vs. Tumor-bearing:WFA 4 mg/kg	-0.01469	-0.01790 to -0.01147	Yes	****	<0.0001
Tumor-bearing:WFA 2 mg/kg vs. Tumor-bearing:WFA 4 mg/kg	-0.002957	-0.006176 to 0.0002622	No	ns	0.089

## Sheet: 1B - Total GS - Week 4
Tukey's multiple comparisons test	Mean Diff.	95.00% CI of diff.	Significant?	Summary	Adjusted P Value
Tumor-free:Vehicle Treated vs. Tumor-free:WFA 2 mg/kg	-0.003371	-0.008088 to 0.001347	No	ns	0.2973
Tumor-free:Vehicle Treated vs. Tumor-free:WFA 4 mg/kg	-0.007198	-0.01192 to -0.002481	Yes	***	0.0005
Tumor-free:Vehicle Treated vs. Tumor-bearing:Vehicle Treated	0.0203	0.01558 to 0.02502	Yes	****	<0.0001
Tumor-free:Vehicle Treated vs. Tumor-bearing:WFA 2 mg/kg	0.003886	-0.0008317 to 0.008603	No	ns	0.1631
Tumor-free:Vehicle Treated vs. Tumor-bearing:WFA 4 mg/kg	-0.001099	-0.005816 to 0.003619	No	ns	0.9826
Tumor-free:WFA 2 mg/kg vs. Tumor-free:WFA 4 mg/kg	-0.003828	-0.008545 to 0.0008898	No	ns	0.1755
Tumor-free:WFA 2 mg/kg vs. Tumor-bearing:Vehicle Treated	0.02367	0.01896 to 0.02839	Yes	****	<0.0001
Tumor-free:WFA 2 mg/kg vs. Tumor-bearing:WFA 2 mg/kg	0.007256	0.002539 to 0.01197	Yes	***	0.0004
Tumor-free:WFA 2 mg/kg vs. Tumor-bearing:WFA 4 mg/kg	0.002272	-0.002446 to 0.006990	No	ns	0.7132
Tumor-free:WFA 4 mg/kg vs. Tumor-bearing:Vehicle Treated	0.0275	0.02278 to 0.03222	Yes	****	<0.0001
Tumor-free:WFA 4 mg/kg vs. Tumor-bearing:WFA 2 mg/kg	0.01108	0.006367 to 0.01580	Yes	****	<0.0001
Tumor-free:WFA 4 mg/kg vs. Tumor-bearing:WFA 4 mg/kg	0.0061	0.001382 to 0.01082	Yes	**	0.0045
Tumor-bearing:Vehicle Treated vs. Tumor-bearing:WFA 2 mg/kg	-0.01642	-0.02113 to -0.01170	Yes	****	<0.0001
Tumor-bearing:Vehicle Treated vs. Tumor-bearing:WFA 4 mg/kg	-0.0214	-0.02612 to -0.01668	Yes	****	<0.0001
Tumor-bearing:WFA 2 mg/kg vs. Tumor-bearing:WFA 4 mg/kg	-0.004984	-0.009702 to -0.0002668	Yes	*	0.0326

## Sheet: 1C - Cross-sectional Area
Tukey's multiple comparisons test	Mean Diff.	95.00% CI of diff.	Significant?	Summary	Adjusted P Value
Tumor-free:Vehicle Treated vs. Tumor-free:WFA 2 mg/kg	-263.9	-365.2 to -162.6	Yes	****	<0.0001
Tumor-free:Vehicle Treated vs. Tumor-free:WFA 4 mg/kg	-252.5	-353.8 to -151.2	Yes	****	<0.0001
Tumor-free:Vehicle Treated vs. Tumor-bearing:Vehicle Treated	555.2	453.9 to 656.5	Yes	****	<0.0001
Tumor-free:Vehicle Treated vs. Tumor-bearing:WFA 2 mg/kg	22.74	-78.59 to 124.1	No	ns	0.9852
Tumor-free:Vehicle Treated vs. Tumor-bearing:WFA 4 mg/kg	-95.66	-197.0 to 5.672	No	ns	0.0747
Tumor-free:WFA 2 mg/kg vs. Tumor-free:WFA 4 mg/kg	11.41	-89.92 to 112.7	No	ns	0.9994
Tumor-free:WFA 2 mg/kg vs. Tumor-bearing:Vehicle Treated	819.1	717.8 to 920.4	Yes	****	<0.0001
Tumor-free:WFA 2 mg/kg vs. Tumor-bearing:WFA 2 mg/kg	286.7	185.3 to 388.0	Yes	****	<0.0001
Tumor-free:WFA 2 mg/kg vs. Tumor-bearing:WFA 4 mg/kg	168.3	66.93 to 269.6	Yes	***	0.0001
Tumor-free:WFA 4 mg/kg vs. Tumor-bearing:Vehicle Treated	807.7	706.4 to 909.0	Yes	****	<0.0001
Tumor-free:WFA 4 mg/kg vs. Tumor-bearing:WFA 2 mg/kg	275.2	173.9 to 376.6	Yes	****	<0.0001
Tumor-free:WFA 4 mg/kg vs. Tumor-bearing:WFA 4 mg/kg	156.8	55.52 to 258.2	Yes	***	0.0004
Tumor-bearing:Vehicle Treated vs. Tumor-bearing:WFA 2 mg/kg	-532.5	-633.8 to -431.1	Yes	****	<0.0001
Tumor-bearing:Vehicle Treated vs. Tumor-bearing:WFA 4 mg/kg	-650.9	-752.2 to -549.5	Yes	****	<0.0001
Tumor-bearing:WFA 2 mg/kg vs. Tumor-bearing:WFA 4 mg/kg	-118.4	-219.7 to -17.07	Yes	*	0.0132

## Sheet: 1D - Mininal Feret's Diameter
Tukey's multiple comparisons test	Mean Diff.	95.00% CI of diff.	Significant?	Summary	Adjusted P Value
Tumor-free:Vehicle Treated vs. Tumor-free:WFA 2 mg/kg	-2.59	-3.961 to -1.219	Yes	****	<0.0001
Tumor-free:Vehicle Treated vs. Tumor-free:WFA 4 mg/kg	-3.008	-4.380 to -1.637	Yes	****	<0.0001
Tumor-free:Vehicle Treated vs. Tumor-bearing:Vehicle Treated	7.262	5.890 to 8.633	Yes	****	<0.0001
Tumor-free:Vehicle Treated vs. Tumor-bearing:WFA 2 mg/kg	-0.0201	-1.391 to 1.351	No	ns	>0.9999
Tumor-free:Vehicle Treated vs. Tumor-bearing:WFA 4 mg/kg	0.6183	-0.7530 to 1.990	No	ns	0.766
Tumor-free:WFA 2 mg/kg vs. Tumor-free:WFA 4 mg/kg	-0.4181	-1.789 to 0.9532	No	ns	0.9446
Tumor-free:WFA 2 mg/kg vs. Tumor-bearing:Vehicle Treated	9.852	8.481 to 11.22	Yes	****	<0.0001
Tumor-free:WFA 2 mg/kg vs. Tumor-bearing:WFA 2 mg/kg	2.57	1.199 to 3.941	Yes	****	<0.0001
Tumor-free:WFA 2 mg/kg vs. Tumor-bearing:WFA 4 mg/kg	3.208	1.837 to 4.580	Yes	****	<0.0001
Tumor-free:WFA 4 mg/kg vs. Tumor-bearing:Vehicle Treated	10.27	8.899 to 11.64	Yes	****	<0.0001
Tumor-free:WFA 4 mg/kg vs. Tumor-bearing:WFA 2 mg/kg	2.988	1.617 to 4.359	Yes	****	<0.0001
Tumor-free:WFA 4 mg/kg vs. Tumor-bearing:WFA 4 mg/kg	3.626	2.255 to 4.998	Yes	****	<0.0001
Tumor-bearing:Vehicle Treated vs. Tumor-bearing:WFA 2 mg/kg	-7.282	-8.653 to -5.910	Yes	****	<0.0001
Tumor-bearing:Vehicle Treated vs. Tumor-bearing:WFA 4 mg/kg	-6.643	-8.015 to -5.272	Yes	****	<0.0001
Tumor-bearing:WFA 2 mg/kg vs. Tumor-bearing:WFA 4 mg/kg	0.6384	-0.7329 to 2.010	No	ns	0.7413

## Sheet: 2B - Satellite Cell Quant
Tukey's multiple comparisons test	Mean Diff.	95.00% CI of diff.	Significant?	Summary	Adjusted P Value
Tumor-free:Vehicle Treated vs. Tumor-free:WFA 2 mg/kg	-0.2201	-0.2342 to -0.2061	Yes	****	<0.0001
Tumor-free:Vehicle Treated vs. Tumor-free:WFA 4 mg/kg	-0.3547	-0.3687 to -0.3406	Yes	****	<0.0001
Tumor-free:Vehicle Treated vs. Tumor-bearing:Vehicle Treated	-0.275	-0.2891 to -0.2609	Yes	****	<0.0001
Tumor-free:Vehicle Treated vs. Tumor-bearing:WFA 2 mg/kg	-0.1957	-0.2098 to -0.1817	Yes	****	<0.0001
Tumor-free:Vehicle Treated vs. Tumor-bearing:WFA 4 mg/kg	-0.2531	-0.2672 to -0.2390	Yes	****	<0.0001
Tumor-free:WFA 2 mg/kg vs. Tumor-free:WFA 4 mg/kg	-0.1345	-0.1486 to -0.1205	Yes	****	<0.0001
Tumor-free:WFA 2 mg/kg vs. Tumor-bearing:Vehicle Treated	-0.05485	-0.06893 to -0.04077	Yes	****	<0.0001
Tumor-free:WFA 2 mg/kg vs. Tumor-bearing:WFA 2 mg/kg	0.02439	0.01031 to 0.03847	Yes	****	<0.0001
Tumor-free:WFA 2 mg/kg vs. Tumor-bearing:WFA 4 mg/kg	-0.03298	-0.04706 to -0.01890	Yes	****	<0.0001
Tumor-free:WFA 4 mg/kg vs. Tumor-bearing:Vehicle Treated	0.07969	0.06561 to 0.09377	Yes	****	<0.0001
Tumor-free:WFA 4 mg/kg vs. Tumor-bearing:WFA 2 mg/kg	0.1589	0.1448 to 0.1730	Yes	****	<0.0001
Tumor-free:WFA 4 mg/kg vs. Tumor-bearing:WFA 4 mg/kg	0.1016	0.08747 to 0.1156	Yes	****	<0.0001
Tumor-bearing:Vehicle Treated vs. Tumor-bearing:WFA 2 mg/kg	0.07924	0.06516 to 0.09332	Yes	****	<0.0001
Tumor-bearing:Vehicle Treated vs. Tumor-bearing:WFA 4 mg/kg	0.02186	0.007784 to 0.03594	Yes	***	0.0004
Tumor-bearing:WFA 2 mg/kg vs. Tumor-bearing:WFA 4 mg/kg	-0.05737	-0.07145 to -0.04329	Yes	****	<0.0001

## Sheet: 2D - Pax7+ MyoD-
Tukey's multiple comparisons test	Mean Diff.	95.00% CI of diff.	Significant?	Summary	Adjusted P Value
Tumor-free:Vehicle Treated vs. Tumor-free:WFA 2 mg/kg	57.02	54.73 to 59.31	Yes	****	<0.0001
Tumor-free:Vehicle Treated vs. Tumor-free:WFA 4 mg/kg	57.66	55.37 to 59.95	Yes	****	<0.0001
Tumor-free:Vehicle Treated vs. Tumor-bearing:Vehicle Treated	16.19	13.90 to 18.48	Yes	****	<0.0001
Tumor-free:Vehicle Treated vs. Tumor-bearing:WFA 2 mg/kg	45.14	42.85 to 47.44	Yes	****	<0.0001
Tumor-free:Vehicle Treated vs. Tumor-bearing:WFA 4 mg/kg	49.08	46.79 to 51.37	Yes	****	<0.0001
Tumor-free:WFA 2 mg/kg vs. Tumor-free:WFA 4 mg/kg	0.6455	-1.645 to 2.936	No	ns	0.9601
Tumor-free:WFA 2 mg/kg vs. Tumor-bearing:Vehicle Treated	-40.83	-43.12 to -38.54	Yes	****	<0.0001
Tumor-free:WFA 2 mg/kg vs. Tumor-bearing:WFA 2 mg/kg	-11.87	-14.16 to -9.580	Yes	****	<0.0001
Tumor-free:WFA 2 mg/kg vs. Tumor-bearing:WFA 4 mg/kg	-7.933	-10.22 to -5.642	Yes	****	<0.0001
Tumor-free:WFA 4 mg/kg vs. Tumor-bearing:Vehicle Treated	-41.47	-43.77 to -39.18	Yes	****	<0.0001
Tumor-free:WFA 4 mg/kg vs. Tumor-bearing:WFA 2 mg/kg	-12.52	-14.81 to -10.23	Yes	****	<0.0001
Tumor-free:WFA 4 mg/kg vs. Tumor-bearing:WFA 4 mg/kg	-8.578	-10.87 to -6.287	Yes	****	<0.0001
Tumor-bearing:Vehicle Treated vs. Tumor-bearing:WFA 2 mg/kg	28.96	26.67 to 31.25	Yes	****	<0.0001
Tumor-bearing:Vehicle Treated vs. Tumor-bearing:WFA 4 mg/kg	32.9	30.61 to 35.19	Yes	****	<0.0001
Tumor-bearing:WFA 2 mg/kg vs. Tumor-bearing:WFA 4 mg/kg	3.939	1.648 to 6.229	Yes	****	<0.0001

## Sheet: 2E - Pax7+ MyoD+
Tukey's multiple comparisons test	Mean Diff.	95.00% CI of diff.	Significant?	Summary	Adjusted P Value
Tumor-free:Vehicle Treated vs. Tumor-free:WFA 2 mg/kg	-57.02	-59.31 to -54.73	Yes	****	<0.0001
Tumor-free:Vehicle Treated vs. Tumor-free:WFA 4 mg/kg	-57.66	-59.95 to -55.37	Yes	****	<0.0001
Tumor-free:Vehicle Treated vs. Tumor-bearing:Vehicle Treated	-16.19	-18.48 to -13.90	Yes	****	<0.0001
Tumor-free:Vehicle Treated vs. Tumor-bearing:WFA 2 mg/kg	-45.14	-47.44 to -42.85	Yes	****	<0.0001
Tumor-free:Vehicle Treated vs. Tumor-bearing:WFA 4 mg/kg	-49.08	-51.37 to -46.79	Yes	****	<0.0001
Tumor-free:WFA 2 mg/kg vs. Tumor-free:WFA 4 mg/kg	-0.6455	-2.936 to 1.645	No	ns	0.9601
Tumor-free:WFA 2 mg/kg vs. Tumor-bearing:Vehicle Treated	40.83	38.54 to 43.12	Yes	****	<0.0001
Tumor-free:WFA 2 mg/kg vs. Tumor-bearing:WFA 2 mg/kg	11.87	9.580 to 14.16	Yes	****	<0.0001
Tumor-free:WFA 2 mg/kg vs. Tumor-bearing:WFA 4 mg/kg	7.933	5.642 to 10.22	Yes	****	<0.0001
Tumor-free:WFA 4 mg/kg vs. Tumor-bearing:Vehicle Treated	41.47	39.18 to 43.77	Yes	****	<0.0001
Tumor-free:WFA 4 mg/kg vs. Tumor-bearing:WFA 2 mg/kg	12.52	10.23 to 14.81	Yes	****	<0.0001
Tumor-free:WFA 4 mg/kg vs. Tumor-bearing:WFA 4 mg/kg	8.578	6.287 to 10.87	Yes	****	<0.0001
Tumor-bearing:Vehicle Treated vs. Tumor-bearing:WFA 2 mg/kg	-28.96	-31.25 to -26.67	Yes	****	<0.0001
Tumor-bearing:Vehicle Treated vs. Tumor-bearing:WFA 4 mg/kg	-32.9	-35.19 to -30.61	Yes	****	<0.0001
Tumor-bearing:WFA 2 mg/kg vs. Tumor-bearing:WFA 4 mg/kg	-3.939	-6.229 to -1.648	Yes	****	<0.0001

## Sheet: 2F - Pax7 qPCR
Tukey's multiple comparisons test	Mean Diff.	95.00% CI of diff.	Significant?	Summary	Adjusted P Value			Tukey's multiple comparisons test	Mean Diff.	95.00% CI of diff.	Significant?	Summary	Adjusted P Value
Tumor-free:Vehicle Treated vs. Tumor-free:WFA 2 mg/kg	-2.475	-4.426 to -0.5236	Yes	**	0.0055			Tumor-free:Vehicle Treated vs. Tumor-free:WFA 2 mg/kg	-2.475	-4.426 to -0.5236	Yes	**	0.0055
Tumor-free:Vehicle Treated vs. Tumor-free:WFA 4 mg/kg	-12.96	-14.91 to -11.01	Yes	****	<0.0001			Tumor-free:Vehicle Treated vs. Tumor-free:WFA 4 mg/kg	-12.96	-14.91 to -11.01	Yes	****	<0.0001
Tumor-free:Vehicle Treated vs. Tumor-bearing:Vehicle Treated	-8.685	-10.64 to -6.734	Yes	****	<0.0001			Tumor-free:Vehicle Treated vs. Tumor-bearing:Vehicle Treated	-8.685	-10.64 to -6.734	Yes	****	<0.0001
Tumor-free:Vehicle Treated vs. Tumor-bearing:WFA 2 mg/kg	-3.449	-5.400 to -1.497	Yes	****	<0.0001			Tumor-free:Vehicle Treated vs. Tumor-bearing:WFA 2 mg/kg	-3.449	-5.400 to -1.497	Yes	****	<0.0001
Tumor-free:Vehicle Treated vs. Tumor-bearing:WFA 4 mg/kg	-9.691	-11.64 to -7.740	Yes	****	<0.0001			Tumor-free:Vehicle Treated vs. Tumor-bearing:WFA 4 mg/kg	-9.691	-11.64 to -7.740	Yes	****	<0.0001
Tumor-free:WFA 2 mg/kg vs. Tumor-free:WFA 4 mg/kg	-10.48	-12.44 to -8.533	Yes	****	<0.0001			Tumor-free:WFA 2 mg/kg vs. Tumor-free:WFA 4 mg/kg	-10.48	-12.44 to -8.533	Yes	****	<0.0001
Tumor-free:WFA 2 mg/kg vs. Tumor-bearing:Vehicle Treated	-6.211	-8.162 to -4.259	Yes	****	<0.0001			Tumor-free:WFA 2 mg/kg vs. Tumor-bearing:Vehicle Treated	-6.211	-8.162 to -4.259	Yes	****	<0.0001
Tumor-free:WFA 2 mg/kg vs. Tumor-bearing:WFA 2 mg/kg	-0.9738	-2.925 to 0.9775	No	ns	0.6816			Tumor-free:WFA 2 mg/kg vs. Tumor-bearing:WFA 2 mg/kg	-0.9738	-2.925 to 0.9775	No	ns	0.6816
Tumor-free:WFA 2 mg/kg vs. Tumor-bearing:WFA 4 mg/kg	-7.216	-9.168 to -5.265	Yes	****	<0.0001			Tumor-free:WFA 2 mg/kg vs. Tumor-bearing:WFA 4 mg/kg	-7.216	-9.168 to -5.265	Yes	****	<0.0001
Tumor-free:WFA 4 mg/kg vs. Tumor-bearing:Vehicle Treated	4.274	2.323 to 6.225	Yes	****	<0.0001			Tumor-free:WFA 4 mg/kg vs. Tumor-bearing:Vehicle Treated	4.274	2.323 to 6.225	Yes	****	<0.0001
Tumor-free:WFA 4 mg/kg vs. Tumor-bearing:WFA 2 mg/kg	9.511	7.560 to 11.46	Yes	****	<0.0001			Tumor-free:WFA 4 mg/kg vs. Tumor-bearing:WFA 2 mg/kg	9.511	7.560 to 11.46	Yes	****	<0.0001
Tumor-free:WFA 4 mg/kg vs. Tumor-bearing:WFA 4 mg/kg	3.268	1.317 to 5.220	Yes	***	0.0001			Tumor-free:WFA 4 mg/kg vs. Tumor-bearing:WFA 4 mg/kg	3.268	1.317 to 5.220	Yes	***	0.0001
Tumor-bearing:Vehicle Treated vs. Tumor-bearing:WFA 2 mg/kg	5.237	3.285 to 7.188	Yes	****	<0.0001			Tumor-bearing:Vehicle Treated vs. Tumor-bearing:WFA 2 mg/kg	5.237	3.285 to 7.188	Yes	****	<0.0001
Tumor-bearing:Vehicle Treated vs. Tumor-bearing:WFA 4 mg/kg	-1.006	-2.957 to 0.9456	No	ns	0.6514			Tumor-bearing:Vehicle Treated vs. Tumor-bearing:WFA 4 mg/kg	-1.006	-2.957 to 0.9456	No	ns	0.6514
Tumor-bearing:WFA 2 mg/kg vs. Tumor-bearing:WFA 4 mg/kg	-6.242	-8.194 to -4.291	Yes	****	<0.0001			Tumor-bearing:WFA 2 mg/kg vs. Tumor-bearing:WFA 4 mg/kg	-6.242	-8.194 to -4.291	Yes	****	<0.0001

## Sheet: 2F - MyoD qPCR
Tukey's multiple comparisons test	Mean Diff.	95.00% CI of diff.	Significant?	Summary	Adjusted P Value
Tumor-free:Vehicle Treated vs. Tumor-free:WFA 2 mg/kg	-2.177	-2.775 to -1.579	Yes	****	<0.0001
Tumor-free:Vehicle Treated vs. Tumor-free:WFA 4 mg/kg	-3.997	-4.595 to -3.399	Yes	****	<0.0001
Tumor-free:Vehicle Treated vs. Tumor-bearing:Vehicle Treated	0.6542	0.05621 to 1.252	Yes	*	0.0243
Tumor-free:Vehicle Treated vs. Tumor-bearing:WFA 2 mg/kg	-0.4872	-1.085 to 0.1108	No	ns	0.172
Tumor-free:Vehicle Treated vs. Tumor-bearing:WFA 4 mg/kg	-1.912	-2.510 to -1.314	Yes	****	<0.0001
Tumor-free:WFA 2 mg/kg vs. Tumor-free:WFA 4 mg/kg	-1.819	-2.417 to -1.221	Yes	****	<0.0001
Tumor-free:WFA 2 mg/kg vs. Tumor-bearing:Vehicle Treated	2.832	2.234 to 3.430	Yes	****	<0.0001
Tumor-free:WFA 2 mg/kg vs. Tumor-bearing:WFA 2 mg/kg	1.69	1.092 to 2.288	Yes	****	<0.0001
Tumor-free:WFA 2 mg/kg vs. Tumor-bearing:WFA 4 mg/kg	0.2651	-0.3328 to 0.8631	No	ns	0.7783
Tumor-free:WFA 4 mg/kg vs. Tumor-bearing:Vehicle Treated	4.651	4.053 to 5.249	Yes	****	<0.0001
Tumor-free:WFA 4 mg/kg vs. Tumor-bearing:WFA 2 mg/kg	3.509	2.911 to 4.107	Yes	****	<0.0001
Tumor-free:WFA 4 mg/kg vs. Tumor-bearing:WFA 4 mg/kg	2.084	1.486 to 2.682	Yes	****	<0.0001
Tumor-bearing:Vehicle Treated vs. Tumor-bearing:WFA 2 mg/kg	-1.141	-1.739 to -0.5434	Yes	****	<0.0001
Tumor-bearing:Vehicle Treated vs. Tumor-bearing:WFA 4 mg/kg	-2.566	-3.164 to -1.968	Yes	****	<0.0001
Tumor-bearing:WFA 2 mg/kg vs. Tumor-bearing:WFA 4 mg/kg	-1.425	-2.023 to -0.8270	Yes	****	<0.0001

## Sheet: 3A - Eif2ak3 qPCR
Tukey's multiple comparisons test	Mean Diff.	95.00% CI of diff.	Significant?	Summary	Adjusted P Value
Tumor-free:Vehicle Treated vs. Tumor-free:WFA 2 mg/kg	-0.1644	-0.6028 to 0.2740	No	ns	0.876
Tumor-free:Vehicle Treated vs. Tumor-free:WFA 4 mg/kg	-0.6674	-1.106 to -0.2290	Yes	***	0.0005
Tumor-free:Vehicle Treated vs. Tumor-bearing:Vehicle Treated	-1.454	-1.892 to -1.015	Yes	****	<0.0001
Tumor-free:Vehicle Treated vs. Tumor-bearing:WFA 2 mg/kg	-0.2622	-0.7005 to 0.1762	No	ns	0.4952
Tumor-free:Vehicle Treated vs. Tumor-bearing:WFA 4 mg/kg	-0.9192	-1.358 to -0.4809	Yes	****	<0.0001
Tumor-free:WFA 2 mg/kg vs. Tumor-free:WFA 4 mg/kg	-0.503	-0.9414 to -0.06461	Yes	*	0.0157
Tumor-free:WFA 2 mg/kg vs. Tumor-bearing:Vehicle Treated	-1.289	-1.728 to -0.8511	Yes	****	<0.0001
Tumor-free:WFA 2 mg/kg vs. Tumor-bearing:WFA 2 mg/kg	-0.09778	-0.5362 to 0.3406	No	ns	0.9856
Tumor-free:WFA 2 mg/kg vs. Tumor-bearing:WFA 4 mg/kg	-0.7548	-1.193 to -0.3165	Yes	****	<0.0001
Tumor-free:WFA 4 mg/kg vs. Tumor-bearing:Vehicle Treated	-0.7865	-1.225 to -0.3481	Yes	****	<0.0001
Tumor-free:WFA 4 mg/kg vs. Tumor-bearing:WFA 2 mg/kg	0.4052	-0.03317 to 0.8436	No	ns	0.0856
Tumor-free:WFA 4 mg/kg vs. Tumor-bearing:WFA 4 mg/kg	-0.2519	-0.6902 to 0.1865	No	ns	0.5394
Tumor-bearing:Vehicle Treated vs. Tumor-bearing:WFA 2 mg/kg	1.192	0.7533 to 1.630	Yes	****	<0.0001
Tumor-bearing:Vehicle Treated vs. Tumor-bearing:WFA 4 mg/kg	0.5346	0.09625 to 0.9730	Yes	**	0.0085
Tumor-bearing:WFA 2 mg/kg vs. Tumor-bearing:WFA 4 mg/kg	-0.6571	-1.095 to -0.2187	Yes	***	0.0006

[truncated: 14 more sheets: 3A - Atf4 qPCR, 3A - Ddit3 qPCR, 3A - Ppp1r15a qPCR, 3A - Hspa5 qPCR, 3A - Hsp90B1 qPCR, 3A - Ern1 qPCR, 3A - Tnfrsf10B qPCR, 4A - Fbxo30 qPCR, 4A - Fbxo32 qPCR, 4A - Trim63 qPCR, 4A - Traf6 qPCR, 4C - Sqstm1 qPCR, 4C - Map1lc3b qPCR, 4C - Becn1 qPCR]
